# Supplementary material for: Multiomics analysis dissects the molecular foundation of perianal fistulas associated with Crohn’s disease and of cryptoglandular origin
Source: J Crohns Colitis. 2026 Jun 30;20(6):jjag080. doi: 10.1093/ecco-jcc/jjag080 (PMC13318227; doi:10.1093/ecco-jcc/jjag080)
Supplement: jjag080_Supplementary_Data [file jjag080_supplementary_data.zip]

Archive with 22 entries (22 files):
- Suppl_Fig_Tab_FISTULA_20260508_15.tiff
- Suppl_Fig_Tab_FISTULA_20260508_16.tiff
- Suppl_Fig_Tab_FISTULA_20260508_17.tiff
- Suppl_Fig_Tab_FISTULA_20260508_18.tiff
- Suppl_Fig_Tab_FISTULA_20260508_19.tiff
- Suppl_Fig_Tab_FISTULA_20260508_20.tiff
- Suppl_Fig_Tab_FISTULA_20260508_21.tiff
- Mamie_FISTULA_Supplemental_material_20260508.docx
- Suppl_Fig_Tab_FISTULA_20260508_1.tiff
- Suppl_Fig_Tab_FISTULA_20260508_2.tiff
- Suppl_Fig_Tab_FISTULA_20260508_3.tiff
- Suppl_Fig_Tab_FISTULA_20260508_4.tiff
- Suppl_Fig_Tab_FISTULA_20260508_5.tiff
- Suppl_Fig_Tab_FISTULA_20260508_6.tiff
- Suppl_Fig_Tab_FISTULA_20260508_7.tiff
- Suppl_Fig_Tab_FISTULA_20260508_8.tiff
- Suppl_Fig_Tab_FISTULA_20260508_9.tiff
- Suppl_Fig_Tab_FISTULA_20260508_10.tiff
- Suppl_Fig_Tab_FISTULA_20260508_11.tiff
- Suppl_Fig_Tab_FISTULA_20260508_12.tiff
- Suppl_Fig_Tab_FISTULA_20260508_13.tiff
- Suppl_Fig_Tab_FISTULA_20260508_14.tiff
